# Supplementary material for: Comprehensive genomic characterization and expression analysis of calreticulin gene family in tomato
Source: Front Plant Sci. 2024 Apr 22;15:1397765. doi: 10.3389/fpls.2024.1397765 (PMC11070585; doi:10.3389/fpls.2024.1397765)
Supplement: Supplementary file 1 [file Table_1.xlsx]

## Sheet: Tomato
Table S1-1 Tomato CRT in this study
Gene id	Gene name	Protein Sequences
Solyc01g100380.4	SlCRT1	MATRRMKSPSSLHLVAVFSLLVVAAAAEVFFQESFNDGWESRWVKSEWKKDENMAGEWNHTSGKWNGDANDKGIQTSEDYRFYAISAEFPEFSNKGKNLVFQFSVKHEQKLDCGGGYMKLLSGDVDQKKFGGDTPYSIMFGPDICGYSTKKVHAILTYNETNHLIKKEVPCETDQLTHVYTFILRPDATYSILIDNVEKQSGSLYSDWDILPPKKIKDPSAKKPEDWDDKEFIDDPEDKKPEGYDDIPEEITDPEAKKPEDWDDEEDGEWTAPTIPNPEYKGPWKAKKIKNPNYKGKWKAPMIDNPDFKDDPDLYVFPKLKYVGVELWQVKSGTLFDNVVICDDPEFAKSIAEETWGKQKDAEKAAFEEAEKKREEEESKNAPAESDADEDDEADEADS…
Solyc03g118040.3	SlCRT2	MEETRRKIWAQYAFLLLACCFFSQLYATSDVKFYESFDEAFDGRWIVSEKEDYSGVWKHAKSEGHDDYGLLVSEKARKYAIVKELDNVVDLKDGTVVLQYEVRLQDGLECGGAYIKYLRPQEAGWTAKGFDNESPYTIMFGPDKCGATNKVHFILKHKNPKSGEYVEHHLKFPPSVPADKLTHVYTAVLKPDNDVLILVDGEEKKKANFLSSDDFEPPLIPAVTIPDPEDKKPEDWDERAKIPDPDAKKPDDWDEDAPMEIEDEEAVKPEGWLDDEPEDVDDPEATKPEDWDDEEDGEWEAPKVDNPKCAEAPGCGEWKRPMIRNPVYKGKWHAPLIDNPNYKGIWKPRDIPNPDYFELDKPNFEPIAAIGIEIWTMQDGILFDNILIASDEEVAESYR…
Solyc04g048900.3	SlCRT3	MDCLVVVLLLFTLVTCSVCETFFEERFDDGWRNKWVKSEWKSSEGKAGKFKHTAGNWPGDPDDRGLQTTSDAKHFALSAKIPEFSNKNTTLVVQYSIKFEQDIECGGGYIKLLSGYVNQKKFGGDTPYSFMFGPDICGTQTKKLHVILSYQGQNYPIKKELECETDKLTHFYTFILRPDASYSIWIDGRERDSGSMYTDWDILPPRKIKAVNAKKPTDWDDREYIENPNDVKPEGYDSIPREIPDPKAKKPIYWDDEDDGMWKAPKVPNPAYRPGAWKRKKIKNPNYKGKWKIPWIDNPEFEDDPDLYVLKPIKYVGIEVWQVKAGSIFDNILIGDDPDYAKQVIQEVFSHREAEKEAFEEAEKVRKAKEEEEAQRSREEGERRRRERGRDRHRDRYKR…
Solyc05g056230.4	SlCRT4	FRRPQNSHIGQMALSKNEKRKSLLLVSSLESFLLVLLLFSIITSSLSEIFFEEQFDDDWQSRWVKSDWKRSEGKAGSFKHTAGKWAGDPDDKGIQTSTDAKHFAISAKIPEFSNKNRTLVVQYSIKLEQDIECGGGYIKLLSGYVNQKKFGGDTPYSMMFGPDICGTQTKKLHVILSYQGQNYPIKKDLQCETDKLTHFYTFILRPDASYSIWIDGRERDSGSMYTDWDIFPPRKIKDVNAKKPADWDDREYIEDPNEVKPEGYESIPKEIPNPKAKKPDHWDDEEDGIWRPPKIPNPAYKGPWKRKKVKNPNYKGKWKTPWIDNPEFEDDPDLYVLKPIKYVGIEVWQVKAGSLFDNILICDDPDYAKKVIEEVFANRETEKEAFEEAEKVRKAKEEE…
Solyc06g068700.4	SlCRT5	MEERNRRMWTQYALLLLAGCFVSQLYASSDVKFYESFDETFDGRWIVSQKEEFNGVWKHAKSEGHDDHGLLVSEKAKKYAIVKELDNVVSLNDGTMVLQYEVRLQEGLECGGAYLKYLRPQEAGWIPKEFSNESPYTIMFGPDRCGATDKIHFILKHKNPKSGEYIEHHLKFPPSVPSDKLTHVYTAVLKPNNELLILVDGEQKKKADLLSDYDMEPPLIPAETIPDPDDKKPEDWDEREKIPDPDATKPDDWDEDAPMEIEDEDAEKPEGWLDDEPEEIDDPEATKPEDWVDDEDGEWEAPKIDNPKCEEVPGCGEWTRPMKRNPAYNGKWYAPLIENPNYKGVWKPRDIPNPNYFKLDRPNFEPIAAIGIEIWTMQDGILFDNILIASDEKVAESYR…
Spim01g039550.1	SpiCRT1	MATRRMKSPSSLHLVAVFSLLVVAAAAEVFFQESFNDGWESRWVKSEWKKDENMAGEWNHTSGKWNGDANDKGIQTSEDYRFYAISAEFPEFSNKGKNLVFQFSVKHEQKLDCGGGYMKLLSGDVDQKKFGGDTPYSIMFGPDICGYSTKKVHAILTYNETNHLIKKEVPCETDQLTHVYTFILRPDATYSILIDNVEKQSGSLYSDWDILPPKKIKDPSAKKPEDWDDKEFIDDPEDKKPEGYDDIPEEITDPEAKKPEDWDDEEDGEWTAPTIPNPEYKGPWKAKKIKNPNYKGKWKAPMIDNPDFKDDPDLYVFPKLKYVGVELWQVKSGTLFDNVVICDDPEFAKSIAEETWGKQKDAEKAAFEEAEKKREEEESKNAPAESDVSL
Spim03g035690.1	SpiCRT2	MEETRRKIWAQYAFLLLACCFFSQLYATSDVKFYESFDEAFDGRWIVSEKEDYSGVWKHAKSEGHDDYGLLVSEKARKYAIVKELDNVVDLKDGTVVLQYEVRLQDGLECGGAYIKYLRPQEAGWTAKGFDNESPYTIMFGPDKCGATNKVHFILKHKNPKSGEYVEHHLKFPPSVPADKLTHVYTAVLKPDNDVLILVDGEEKKKANFLSSDDFEPPLIPAVTIPDPEDKKPEDWDERAKIPDPDAKKPDDWDEDAPMEIEDEEAVKPEGWLDDEPEDVDDPEATKPEDWDDEEDGEWEAPKVDNPKCAEAPGCGEWKRPMIRNPVYKGKWHAPLIDNPNYKGIWKPRDIPNPDYFELDKPNFEPIAAIGIEIWTMQDGILFDNILIASDEEVAESYR…
Spim04g016970.1	SpiCRT3	MDCLVVVLLLFTLVTCSVCETFFEERFDDGWRNKWVKSEWKSSEGKAGKFKHTAGNWPGDPDDRGLQTTSDAKHFALSAKIPEFSNKNTTLVVQYSIKFEQDIECGGGYIKLLSGYVNQKKFGGDTPYSFMFGPDICGTQTKKLHVILSYQGQNYPIKKELECETDKLTHFYTFILRPDASYSIWIDGRERDSGSMYTDWDILPPRKIKAVNAKKPTDWDDREYIEDPNDVKPEGYDSIPREIPDPKAKKAPKVPNPAYRPGAWKRKKIKNPNYKGKWKIPWIDNPEFEDDPDLYVLKPIKYVGIEVWQVKAGSIFDNILIGDDPDYAKQVIQEVFSHREEAQRSREEGERRRRERGRDRHRDRYKRFLIIDLTLFSSATTMIICMTIMMNFNLVLRPY…
Spim05g029000.1	SpiCRT4	MALSKNEKRKSLLLVSSLESFLLVLLLFSIITSSLSEIFFEEQFDDDWQSRWVKSDWKRSEGKAGSFKHTAGKWAGDPDDKGIQTSTDAKHFAISAKIPEFSNKNRTLVVQYSIKLEQDIECGGGYIKLLSGYVNQKKFGGDTPYSMMFGPDICGTQTKKLHVILSYQGQNYPIKKDLQCETDKLTHFYTFILRPDASYSIWIDGRERDSGSMYTDWDIFPPRKIKDVNAKKPADWDDREYIEDPNEVKPEGYESIPKEIPNPNAKKVSSAGINVQYQNISCVMDEPDHWDDEEDGIWRPPKIPNPAYKGPWKRKKVKNPNYKGKWKTPWIDNPEFEDDPDLYVLKPIKYVGIEVWQVKAGSLFDNILICDDPDYAKKVIEEVFANRETEKEAFEEAEK…
Spim06g021130.1	SpiCRT5	MEERNRRMWTQYALLLLAGCFVSQLYASSDVKFYESFDETFDGRWIVSQKEEFNGVWKHAKSEGHDDHGLLVSEKAKKYAIVKELDNVVSLNDGTMVLQYEVRLQEGLECGGAYLKYLRPQEAGWIPKEFSNESPYTIMFGPDRCGATDKIHFILKHKNPKSGEYIEHHLKFPPSVPSDKLTHVYTAVLKPNNELLILVDGEQKKKADLLSDYDMEPPLIPAETIPDPDDKKPEDWDEREKIPDPDATKPDDWDEDAPMEIEDEDAEKPEGWLDDEPEEIDDPEATKPEDWVDDEDGEWEAPKIDNPKCEEVPGCGEWTRPMKRNPAYNGKWYAPLIENPNYKGVWKPRDIPNPNYFKLDRPNFEPIAAIGIEIWTMQDGILFDNILIASDEKVAESYR…
Sopen01g043900.1	SpCRT1	MATRRMKSPSSLHLVAVFSLLVVAAAAEVFFQESFNDGWESRWVKSEWKKDENMAGEWNHTSGKWNGDANDKGIQTSEDYRFYAISAEFPEFSNKGKNLVFQFSVKHEQKLDCGGGYMKLLSGDVDQKKFGGDTPYSIMFGPDICGYSTKKVHAILTYNETNHLIKKEVPCETDQLTHVYTFILRPDATYSILIDNVEKQSGSLYSDWDILPPKKIKDPSAKKPEDWDDKEFIDDPEDKKPEGYDDIPEEITDPEAKKPEDWDDEEDGEWTAPTIPNPEYKGPWKAKKIKNPNYKGKWKAPMIDNPDFKDDPDLYVFPKLKYVGVELWQVKSGTLFDNVVICDDPEFAKSIAEETWGKQKDAEKAAFEEAEKKREEEESKNAPAESDADEDDEADEADS…
Sopen03g036940.1	SpCRT2	MEETRRKIWAQYAFLLLACCFFSQLYATSDVKFYESFDEAFDGRWIVSEKEDYSGVWKHAKSEGHDDYGLLVSEKARKYAIVKELDNVVDLKDGTVVLQYEVRLQDGLECGGAYIKYLRPQEAGWTAKGFDNESPYTIMFGPDKCGATNKVHFILKHKNPKSGEYVEHHLKFPPSVPADKLTHVYTAVLKPDNDVLILVDGEEKKKANFLSSDDFEPPLIPAETIPDPEDKKPEDWDERAKIPDPDAKKPDDWDEDAPMEIEDEEAEKPEGWLDDEPEDVDDPEATKPEDWDDEEDGEWEAPKVDNPKCAEAPGCGEWKRPMIRNPAYKGKWHAPLIDNPNYKGIWKPRDIPNPDYFELDKPNFEPIAAIGIEIWTMQDGILFDNILIASDEKVAESYR…
Sopen04g018220.1	SpCRT3	MDCLVVVLLLFTLVTCSVCETFFEERFDDGWRNKWVKSEWKSSEGKAGKFKHTAGNWPGDPDDRGLQTTSDAKHFALSAKIPEFSNKNTTLVVQYSIKFEQDIECGGGYIKLLSGYVNQKKFGGDTPYSFMFGPDICGTQTKKLHVILSYQGQNYPIKKELECETDKLTHFYTFILRLDASYSIWIDGRERDSGSMYTDWDILPPRKIKAVNAKKPTDWDDREYIEDPNDVKPEGYDSIPREIPDPKAKKPIYWDDEDDGMWKAPKVPNPAYRPGAWKRKKIKNPNYKGKWKIPWIDNPEFEDDPDLYVLKPIKYVGIEVWQVKAGSIFDNILIGDDPDYAKQVIQEVFSHREAEKEAFEEAEKVRKAKEEEKAQRSREEGERRRRERGRDRHRDRYKR…
Sopen05g034620.1	SpCRT4	MALSKNEKRKSLLLVFSLESFLLVLLLFSIITSSLSEIFFEEQFDDDWQSRWVKSDWKRSEGKAGSFKHTAGKWAGDPDDKGIQTSTDAKHFAISAKIPEFSNKNRTLVVQYSIKLEQDIECGGGYIKLLSGYVNQKKFGGDTPYSMMFGPDICGTQTKKLHVILSYQGQNYPIKKDLQCETDKLTHFYTFILRPDASYSIWIDGRERDSGSMYTDWDIFPPRKIKDVNAKKPADWDDREYIEDPNEVKPEGYESIPKEIPNPKAKKPDHWDDEEDGIWRPPKIPNPAYKGPWKRKKVKNPNYKGKWKTPWIDNPEFEDDPDLYVLKPIKYVGIEVWQVKAGSLFDNILICDDPDYAKKVIEEVFANREIEKEAFEEAEKVRKAKEEEEAQRAREEGER…
Sopen06g025980.1	SpCRT5	MEERNRRIWTQYALLLLAGCFVSQLYASSDVKFYESFDETFDGRWIVSEKEEFNGVWKHAKSEGHDDHGLLVSEKAKKYAIVKELDNVVSLNDGTMVLQYEVRLQEGLECGGAYLKYLRPQEAGWIPKEFSNESPYTIMFGPDRCGATDKIHFILKHKNPKSGEYIEHHLKFPPSVPSDKLTHVYTAVLKPNNELLILVDGEQKKKADLLSDYDMEPPLIPAETIPDPDDKKPEDWDEREKIPDPDATKPDDWDEDAPMEIEDEDAEKPEGWLDDEPEEIDDPEATKPEDWVDDEDGEWEAPKIDNPKCEEVPGCGEWTRPMKRNPAYNGKWYAPLIENPNYKGVWKPRDIPNPNYFKLDRPNFEPIAAIGIEIWTMQDGILFDNILIASDEKVAESYR…
Solyd01g082280.1	SlydCRT1	MATRRMKSPSSLHLVAVFSILVVAAAAEVFFEESFNDGWESRWVKSEWKKDENMAGEWNHTSGKWNGDANDKGIQTSEDYRFYAISAEFPEFSNKGKNLVFQFSVKHEQKLDCGGGYMKLLSGDVDQKKFGGDTPYSIMFGPDICGYSTKKVHAILTYNETNHLIKKEVPCETDQLTHVYTFILRPDATYSILIDNVEKQSGSLYSDWDILPPKKIKDPSAKKPEDWDDKEFIDDPEDKKPEGYDDIPEEITDPEAKKPEDWDDEEDGEWTAPTIPNPEYKGLWKAKKIKNPNYKGKWKAPMIDNPDFKDDPDLYVFPKLKYVGVELWQVKSGTLFDNVVICDDPEYAKSIAEETWGKQKDAEKAAFEEAEKKREEEESKNAPAESDADEDDEADEADS…
Solyd03g079520.1	SlydCRT2	MEESRRKIWAQYAFLLLACCFFSQLYATSDVKFYESFDEAFDGRWIVSEKEEYSGVWKHAKSEGHDDYGLLVSEKARKYAIVKELDNVVDLKDGTVVLQYEVRLQDGLECGGAYIKYLRPQEAGWTAKGFDNESPYTIMFGPDKCGATNKVHFILKHKNPKSGEYVEHHLKFPPSVPADKLTHVYTAVLKPDNDVLILVDGEEKKKANFLSSDDFEPPLIPAETIPDPEDKKPEDWDERAKIPDPDAKKPDDWDEDAPMEIEDEEAEKPEGWLDDEPEDVDDPEATKPEDWDDDEDGEWEAPKVDNPKCAEAPGCGEWKKPMIRNPVYKGKWHAPLIDNPNYKGIWKPRDIPNPDYFELDKPNFEPIAAIGIEIWTMQDGILFDNILIASDEKVAESYR…
Solyd04g061510.1	SlydCRT3	MDCLVVVLLLFTLVTCSVCDTFFEERFDDGWRNKWVKSEWKSSEGKAGTFKHTAGNWPGDPDDRGLQTTSDAKHFALSAKIPEFSNKNTTLVVQYSIKFEQDIECGGGYIKLLSGYVNQKKFGGDTPYSFMFGPDICGTQTKKLHVILSYQGQNYPIKKELECETDKLTHFYTFILRPDASYSIWIDGRERDSGSMYTDWDILPPRKIKAVNAKKPTDWDDREYIEDPNDVKPEGYDSIPREIPDPKAKKPINWDDEDDGMWKAPKVPNPAYRPGARKRKKIKNPNYKGKWKIPWIDNPEFEDDPDLYVLKPIKYVGIEVWQVKAGSIFDNILIGNDPDYAKQVIQEVFSHREEAQRSREEGERRRQERGRDRHRDRYKRDEL
Solyd05g073510.1	SlydCRT4	EWQSRWVKSDWKRSEGKAGSFKHTAGKWAGDPDDKGIQTSSDAKHFAISAKIPEFSNKNRTLVVQYSIKLEQDIECGGGYIKLLSGYVNQKKFGGDTPYSMMFGPDICGTQTKKLHVILSYQGQNYPIKKDLQCETDKLTHFYTFILRPDASYSIWIDGRERDSGSMYTDWDIFPPRKIKDVNAKKPADWDDREYIEDPNEVKPEVVHTAHLGYESIPREIPNPKAKKVSSAGFNPDHWDDEEDGIWRPPKIPNPAYKGPWKRKKVKNPNYKGKWKTPWIDNPEFEDDPDLYVLRPIKYVGIEVWQVKAGSLFDNILICDEPDYAKKVIEEVFANREAEKEAFEEAEKVRKAKEEERYRRDYDDDYHDEL
Solyd05g073550.1	SlydCRT5	MALSKNEKRKSLLLVFSLESFLLVLLLFSIITSSLSEIFFEEQFDDEWQSRWVKSDWKRSEGKAGSFKHTAGKWAGVLMIKYSIKLEQDIECGGGYIKLLSGYVNQKKFGGHSLQYDVWTGYLWYTDEELHVILSYQGQNYPIKKDLQCETDKLTHFYTFILRPDASYSIWIDGRERILEACIQTGISFLLEKLKILAPDIQEDDNRILLEMEQ
Solyd06g070350.1	SlydCRT6	MEEQNRRMWKQYALLLLAGCFVSQLYASSDVKFYESFDETFDGRWIVSEKEEFNGVWKHAKSEGHDDHGLLVSEKAKKYAIVKELHNVVSLNEGTMVLQYEVRLQEGLECGGAYLKYLRPQEAGLVPKDFSNESPYTIMFGPDRCGATDKIHFILKHKNPKNGEYIEHHLKFPPSVPSDKLTHVYTAVLKPNNELLILVDGEQKKKADILSDYDMEPPLIPAETIPDPDDKKPEDWDEREKIPDPDATKPDDWDEDAPMEIEDEDAEKPEGWLDDEPEEIDDPEATKPEDWVDDEDGEWEAPKIDNPKCEEVPGCGEWTRPMKRNPAYNGKWYAPLIENPNYKGVWKPRDIPNPNYFKLDRPNFEPIAAIGIEIWTMQDGILFDNILIASDEKVAESYR…

## Sheet: Arabidopsis
Table S1-2 AtCRT in this study
Gene id	Gene name	Protein Sequences
AT1G08450.1	AtCRT1	MGLPQNKLSFFCFFFLVSVLTLAPLAFSEIFLEEHFEGGWKSRWVLSDWKRNEGKAGTFKHTAGKWPGDPDNKGIQTYNDAKHYAISAKIPEFSNKNRTLVVQYSVKIEQDIECGGAYIKLLSGYVNQKQFGGDTPYSLMFGPDICGTQTKKLHVIVSYQGQNYPIKKDLQCETDKLNHFYTFILRPDASYSVLVDNKEREFGSMYTDWDILPPRKIKVKNAKKPEDWDDREYIDDPNDVKPEGFDSIPREIPDRKAKEPEDWDEEENGLWEPPKIPNSAYKGPWKAKRIKNPNYKGKWKNPWIDNPEFEDDPDLYVLKSIKYAGIEVWQVKAGSIFDNILICDDPAYARSIVDDYFAQHRESEKELFAEAEKERKAREDEEARIAREEGERRRKERDH…
AT1G09210.1	AtCRT2	MAKMIPSLVSLILIGLVAIASAAVIFEERFDDGWENRWVKSEWKKDDNTAGEWKHTAGNWSGDANDKGIQTSEDYRFYAISAEFPEFSNKDKTLVFQFSVKHEQKLDCGGGYMKLLSGDVDQKKFGGDTPYSIMFGPDICGYSTKKVHAILTYNEANHLIKKDVPCETDQLTHVYTFILRPDATYSILIDNVEKQTGSLYSDWDLLPPKKIKDPSAKKPEDWDEQEYISDPEDKKPDGYDDIPKEIPDTDSKKPEDWDDEEDGEWTAPTIPNPEYMGEWKPKQIKNPNYKGKWEAPLIDNPDFKDDPELYVFPKLKYVGLELWQVKSGSLFDNVLICDDPDYAKKLADETWGKLKDAEKAAFDEAEKKNEEEESKDAPAESDAEDEPEDDEGGDDSDSE…
AT1G56340.1	AtCRT3	MAKLNPKFISLILFALVVIVSAEVIFEEKFEDGWEKRWVKSDWKKDDNTAGEWKHTAGNWSGDANDKGIQTSEDYRFYAISAEFPEFSNKDKTLVFQFSVKHEQKLDCGGGYMKLLSDDVDQTKFGGDTPYSIMFGPDICGYSTKKVHAILTYNGTNHLIKKEVPCETDQLTHVYTFVLRPDATYSILIDNVEKQTGSLYSDWDLLPAKKIKDPSAKKPEDWDDKEYIPDPEDTKPAGYDDIPKEIPDTDAKKPEDWDDEEDGEWTAPTIPNPEYNGEWKPKKIKNPAYKGKWKAPMIDNPEFKDDPELYVFPKLKYVGVELWQVKSGSLFDNVLVSDDPEYAKKLAEETWGKHKDAEKAAFDEAEKKREEEESKDAPAESDAEEEAEDDDNEGDDSDN…
AT5G07340.1	AtCRT4	MRERIITFVSLLLVALLSFPSVSYCDDQTILYESFDEPFDGRWVVSEKAEYQGVWKHEKSEGHDDYGLLVSEKAKKYGIVKELDVDEPLNLNEGTVVLQYEARFQEGLECGGAYLKYLRPQEAGWVPQGFDNDSPYSIMFGPDKCGATNKVHFILKHKNPKSGEFVEHHLKFPPSVPFDMLSHVYTAVLKSDNEVRILVDGEEKKKGNLLSAEDFEPPLIPSKTIPDPEDKKPEDWDERAKIPDPNAVKPDDWDEDAPMEIEDEEAEKPEGWLDDEPVEVEDPEASKPEDWDDEEDGEWEAPKVSNTKCEAAPGCGEWKRPMKRNPAYKGKWSSPLIDNPAYKGIWKPRDIPNPDYFELERPNLEPIAAIGIEIWTMQDGILFDNILISKDEKVAETYR…
AT5G61790.1	AtCRT5	MRQRQLFSVFLLLLAFVSFQKLCYCDDQTVLYESFDEPFDGRWIVSKNSDYEGVWKHAKSEGHEDYGLLVSEKARKYGIVKELDEPLNLKEGTVVLQYEVRFQEGLECGGAYLKYLRPQEAGWTPQGFDSESPYSIMFGPDKCGGTNKVHFILKHKNPKSGEYVEHHLKFPPSVPYDKLSHVYTAILKPDNEVRILVDGEEKKKANLLSGEDFEPALIPAKTIPDPEDKKPEDWDERAKIPDPNAVKPEDWDEDAPMEIEDEEAEKPEGWLDDEPEEVDDPEATKPEDWDDEEDGMWEAPKIDNPKCEAAPGCGEWKRPMKRNPAYKGKWSSPLIDNPAYKGIWKPRDIPNPDYFELDRPDYEPIAAIGIEIWTMQDGILFDNILIAKDEKVAETYRQT…

## Sheet: Potato
Table S1-3 StCRT in this study
Gene id	Gene name	Protein Sequences
PGSC0003DMT400007177	StCRT1	MKSPSSLHLVAVFSLLVVAAAAEVFFEESFNDGWESRWVKSEWKKDENMAGEWNHTSGKWNGDANDKGIQTSEDFRFYAISAEFPEFSNKGKNLVFQFSVKHEQKLDCGGGYMKLLSGDVDQKKFGGDTPYSIMFGPDICGYSTKKVHAILTHNETNHLIKKEVPCETDQLTHVYTFILRPDATYSILIDNVEKQSGSLYSDWDILPPKNIKDPSAKKPEDWDDKEFIDDPEDKKPEGYDDIPEEITDPEAKKPEDWDDEEDGEWTAPTIPNPEYKGPWKAKKIKNPNYKGKWKAPMIDNPDFKDDPDLYVFPKLKYVGVELWQVKSGTLFDNVVICDDPEYAKSIAEETWGKQKDAEKAAFEEAEKKREEEESKNAPAESDAEEDDEADEADSDDADD…
PGSC0003DMT400013708	StCRT2	MGCLVVLLLFTLVTCSVCETFFEERFDDGWRNRWVKSEWKSSEGKAGTFKHTAGNWPGDPDDRGLQTTSDAKHFALSAKIPEFSNKNTTLVVQYSIKFEQDIECGGGYIKLLSGYVNQKKFGGDTPYSFMFGPDICGTQTKKLHVILSYQGQNYPIKKELECETDKLTHFYTFILRPDASYSIWIDGRERDSGSMYTDWDILPPRKIKAVNAKKPTDWDDREYIEDPNDDKPEGYDSIPREIPDRKAKKPINWDDEDDGMWKAPKVPNPAYRGAWKRKKIKNPNYKGKWKIPWIDNPEFEDDPDLYVLKPIKYVGIEVWQVKAGSIFDNILIGDDPDYANQVIQEVFSHREAEKEAFEEAEKVRKAKEEEEAQRSREEGERRRRERGRDRHRDRYKRRY…
PGSC0003DMT400013709	StCRT3	MGCLVVLLLFTLVTCSVCETFFEERFDDGWRNRWVKSEWKSSEGKAGTFKHTAGNWPGDPDDRGLQTTSDAKHFALSAKIPEFSNKNTTLVVQYSIKFEQDIECGGGYIKLLSGYVNQKKFGGDTPYSFMFGPDICGTQTKKLHVILSYQGQNYPIKKELECETDKLTHFYTFILRPDASYSIWIDGRERDSGSMYTDWDILPPRKIKAVNAKKPTDWDDREYIEDPNDDKPEGYDSIPREIPDRKAKKPINWDDEDDGMWKAPKVPNPAYRGAWKRKKIKNPNYKGKWKIPWIDNPEFEDDPDLYVLKPIKYVGIEVWQVKAGSIFDNILIGDDPDYANQVIQEVFSHREAEKEAFEEAEKVRKAKEEEEAQRSREEGERRRRERGRDRHRDRYKRRY…
PGSC0003DMT400036920	StCRT4	MEETRRKIWAQYAFLLLACCFFSQLYATSDVKFFESFDEAFDGRWIVSEKEEYSGVWKHAKSEGHDDYGLLVSEKARKYAIVKELDNVVDLKDGTVVLQYEVRLQDGLECGGAYIKYLRPQEAGWTAKGFDNESPYTIMFGPDKCGATNKVHFILKHKNPKSGEYVEHHLKFPPSVPADKLTHVYTAVLKPDNDVLILVDGEEKKKANFLSSDDFEPPLIPAETIPDPEDKKPEDWDERAKIPDPDAKKPDDWDEDAPMEIEDEEAEKPEGWLDDEPEDVDDPEATKPEDWDDDEDGEWEAPKVDNPKCAEAPGCGEWKRPMIRNPAYKGKWHAPLIDNPNYKGIWKPRDIPNPDYFELDKPNFEPIAAIGIEIWTMQDGILFDNILIGSDEKVAESYR…
PGSC0003DMT400059971	StCRT5	KDDWQSRWVKSDWKRSEGKAGSFKHTAGKWAGDPDDKGIQTSSDAKHFAISAKIPEFSNKNRTLVVQYSIKLEQDIECGGGYIKLLSGYVNQKKFGGDTPYSMMFGPDICGTQTKKLHVILSYQGQNYPIKKDLQCETDKLTHFYTFILRPDASYSIWIDGRERDSGSMYTDWDIFPPRKIKDVNAKKPADWDDREYIEDLNEVKPEGYESIPREIPNPKAKKPDHWDDEEDGIWRPPKIPNPAYKGPWKRKKVKNPNYKGKWKTPWIDNPEFEDDPDLYVLRPTKYVGIEVWQVKAGSLFDNILICDEPDYAKKVIEEVFANREAEKEAFEEAEKVRKAKEEERYRRDYDDDYHDEL
PGSC0003DMT400059972	StCRT6	MALSKNEKRKSLLLVFSLESFLLVLLLFSIITSSLSEIFFEEQFDDDWQSRWVKSDWKRSEGKAGSFKHTAGKWAGDPDDKGIQTSSDAKHFAISAKIPEFSNKNRTLVVQYSIKLEQDIECGGGYIKLLSGYVNQKKFGGDTPYSMMFGPDICGTQTKKLHVILSYQGQNYPIKKDLQCETDKLTHFYTFILRPDASYSIWIDGRERDSGSMYTDWDIFPPRKIKDVNAKKPADWDDREYIEDLNEVKPEGYESIPREIPNPKAKKPDHWDDEEDGIWRPPKIPNPAYKGPWKRKKVKNPNYKGKWKTPWIDNPEFEDDPDLYVLRPTKYVGIEVWQVKAGSLFDNILICDEPDYAKKVIEEVFANREAEKEAFEEAEKVRKAKEEEEAQRAREEGER…

## Sheet: Rice
Table S1-4 OsCRT in this study
Gene id	Gene name	Protein Sequences
Os01t0895600-01	OsCRT1	MGSRSGGRHRLFLRFIALWSLLLIAAGEVIFEERFEDGWESRWVKSDWKRSEGKAGTFKHTAGRYSGDPDDKGIQTTLDARHFAISAKIPEFSNKGRTLVLQYSIKFEQDIECGGGYIKLMSGYVNQKKFSGDTPYSLMFGPDICGTQTKKLHLILSYQGQNYPIKKDLQCETDKLTHVYTFILRPDASYSILVDNRERESGSMYTDWDILPPRKIKDVHAKKPKDWDDREYIEDPDAVKPEGYDSIPKEIPDPKDKKPDTWDDDDDGIWKPRMIPNPAYKGPWKRKVCFFCLWQPILLGALSFKSSYSYILLCTENQES
Os03t0832200-01	OsCRT2	MAIPRRSAAAVAAVVALASVAAVAGEVFFQEKFDDGWEDRWVKSEWKKDDNRAGEWNHTSGKWYGDADDKGIQTSEDYRFYAISAKYPEFSSKDKTLVLQFSVKHEQKLDCGGGYVKLLGGDVDQKKFGGETPYSIMFGPDICGYATKKVHAILTKNGKNHLIKKDVPCKTDQLTHVYTLIIRPDAKYSILIDNTEKQTGSIYDDWNIIPPKNKRDPEAKKPEDWDDNEYIPDPEDKKPEGYDDIPKEITDPEATKPEDWDDEEDGEWTAPTIPNPEYKGPWNQKKLKNPNYKGKWKAPLIPNPDYKDDPYIYAFDSLNHIGIELWQVKSGTLFDNILITDDPEYAKKFAEETWAKHKDAEKAAFDEAEKKRLEEESANSKIDDSDDDASDDEDEADDD…
Os04t0402100-01	OsCRT3	MVGGRALLPLLLLSALLVQIRASDPLFYEPFDESFEGRWVLSGKDDYKGVWKHEKSDGHEDYGLLVSEKAKKYAIIKELDEPVTLKDGTVVLQFEVRLQNGLECGGAYLKYIRPQDAAWDAKEFDNETPYTIMFGPDKCGSTNKVHFILKHKNPKTGKYVEHHLKFPPSVPYDKLSHVYTAILKPDNEVRILVDGEEKKKANFLSADDFEPSLIPSKTIPDPDDKKPEDWDERAKIPDPDAVKPDDWDEDAPMEIEDEEATKPEGWLDDEPEEIDDPEANKPEDWDDEEDGEWEAPKIDNPKCEEAPGCGEWKRPMKQNPAYKGKWHAPLIDNPNYKGIWKPQEIPNPEYFELDKPDSDPIAAIGIEIWTMQDGILFDNILIADDEKVATSILEKSWKP…
Os05t0507300-01	OsCRT4	TAGSYSGDPDDRGIQTTSDAKHFAISAKFPEFSNKNRTLVVQYSIKIEQDIECGGAYIKLMSGYVNQKKFGGDTPYSFMFGPDICGDQTKKLHLILSYQGQNYPIKKDLKCETDKLTHFYTFILRPDASYSLLVDNREREFGSMYTDWDILPPRKIKESNAKKPKDWDDREYIEDPDEVKPEGYDSIPKEIPDPKDKKPESWDDDDDGVWKPRMIPNPEYKGRWKRKKIKNPNYKGKWKIPWIDNPEFEDDPDLYVLKPLQYVGIEVWQVKAGSVFDNILICDDPEYARSVVDEVRAANKEAEKEAFEEAEKRRKAREDEEARRAREEGEKRRRDRDRHRGRDRYRDRYRGHHRRYDYHDEL
Os07t0246200-01	OsCRT5	MAIRARSSSYAAAAVALALALASVAAVAGEVFFQEKFEDGWESRWVKSEWKKDENMAGEWNHTSGKWNGDPEDKGIQTSEDYRFYAISAEYPEFSNKDKTLVLQFSVKHEQKLDCGGGYVKLLGGDVDQKKFGGDTPYSIMFGPDICGYSTKKVHTIFTKNDKNHLIKKDVPCETDQLSHVYTLIIHPDATYTILIDNVEKQSGSIYEHWDILPPKQIKDPEAKKPEDWDDKEYIPDPEDKKPEGYDDIPKEIPDPDAKKPEDWDDEEDGEWTAPTIPNPEYKGPWKQKKIKNPNYQGKWKAPMIDNPDFKDDPYIYAFDSLKYIGIELWQVKSGTLFDNFLITDDPELAKTFAEETWGKHKDAEKAAFDEAEKKKEEEEAAKAGEDDDDLDDEDAEDE…

## Sheet: Grape
Table S1-5 VvCRT in this study
Gene id	Gene name	Protein Sequences
VIT_00s0283g00030.t01	VvCRT1	MGEGKRVSLLPLYVVFAVIACASLQLCASDSIFYESFDDDFEGRWIVSEKEDYKGVWKHAKSDGHEDHGLLVSEKARKYAIVKELDEAVSLKDGTAVLQFETRLQNGLECGGAYLKYLRPQDATWKSKEFDNESPYSIMFGPDKCGSTNKVHFIVKHKNPKSGEYIEHHLKYPPSVPSDKLSHVYTAILKPDHEVRILIDGEEKKKANFLSSEDFEPPFIPAKTIPDPDDKKPEDWDERPKIPDPNAVKPDDWDEDAPMEIEDEEAVKPEGWLDDEPEEIDDPEASKPEDWDDEEDGEWEAPKIDNPKCEIAPGCGEWKKPLKRNPAYKGKWHAPLIDNPNYKGIWKPQQIPNPDYFELDHPDIEPVAAIGIEIWTMQDGILFDNILITSDEKTAESYR…
VIT_01s0150g00400.t01	VvCRT2	MEGRQIRAVLVLVVISCVGFQIRASDPIFIESFDESFDGRWIVSEKDDYKGIWKHSKSEGHDDYGLLVSEQAKKYAIVKELDEAVSLKDGTIVLQFEVRLQKGLECGGAYLKYLRPQEAGWKPAEFDNDSPYSIMFGPDKCGSTNKVHFILKHKNPKSGKYVEHHLKYPPSVPSDKLSHVYTAILKPDNELRILIDGEEKKKANFLSAEDFEPALIPAETIPDPNDKKPEDWDERAKIPDPDAVKPDDWDEDAPMEIEDEEAVKPEGWLDDEPEEIDDPDASKPEDWDDEEDGEWEAPKIDNPKCEIAPGCGEWKRPMKRNPAYKGKWHAPLIDNPDYKGIWKPQQIPNPDYFELDRPDFEPITAIGIEIWTMQDGVLFDNILIANDEKVAEAYRDTTW…
VIT_04s0023g00830.t01	VvCRT3	MGFLSNSSGFSDMLKKLLLLPLLLSFLLTFSLSEVIFEERFEDGWQSRWVKSDWKKSEGKAGSFKHTAGKWAGDPDDKGIQTSTDARHFAISAKIPEFSNKNRTLVLQYSIRFEQEIECGGGYIKLLSGFVNQKKFGGDTPYSVMFGPDLCGTQTKKLHVIVSYQGQNYPIKKDLQCETDKLTHFYTFILRPDASYSVLIDNRERESGSMYSDWDILPPRKIKDTKAKKPADWDDREYIEDPNDVKPEGYDSIPAEIPDPKAKEPDNWDEEEDGLWKPPKIPNPAFKGPWRRKKIKNPNYKGKWKNQWIDNPEFEDDPDLYVLKPIKYVGIEVWQVKAGAIYDNILICDDPEYAKQVVEEVFAHRESEKEAFEEAEKVRKAREEEEAQRAREEGERRRR…
VIT_05s0102g01190.t01	VvCRT4	MPVIRLQPPLKLLLLILVFYFRYSDSEIIFEERFEDGWQSRWVVSDWKRSEGKAGLFKHTAGKWSGDPDDKGIQTYKDAKHFAISAKIPEFNNKNRTLVVQYSIKFEQDIECGGGYIKLHSGYVNQKKYGGDTPYSLMFGPDICGTQQKKLHVIVSYQGQNYPIKKEIQCETDKLTHFYTFILRPDATYTVLVDNREREFGSLYTDWDILPPRKIKGDSRKPADWDDREYIDDPNDVKPVGYDSIPAEIPDPKAKEPDDWDEEEDGLWRRPKIPNPAYKGPWKRKKIKNPNYKGKWKTPWIDNPEFEDDPDLYVLKPIKYIGIEVWQVKAGSVFDNILICDDPEYARQVVEDVWGKNREAEKEAFEEAEKVRRAREEKEAERTREESEKRKAARDSRYG…
VIT_07s0005g01390.t01	VvCRT5	MATSPNLIVAIVFALLTVASSHVYFEERFEDGWEDRWVVSDWKKDENLAGQWNYTSGKWSGDPNDKGIQTSEDYKFYAISAEFPEFSNKDKTLVFQFSVKHEQKLDCGGGYMKLLSGEVDQKKFGGDTPYSIMFGPDICGYSTKKVHAIFSYQGSNHLIKKDVPCETDQLTHVYTFVLRPDATYSILIDNVEKQSGSLYSDWDILPPKQIKDAKAKKPEAWDDKEYIPDPEDKKPEGYDDIPKELPDPDAKKPEDWDDEEDGEWTPPTIANPEYKGPWKPKQIKNPNYKGKWKAPMIDNPDFKDDPDFFIYPHLKYVGIELWQVKSGTMFDNILVCDDPDYAKKLAEETWGKHKGAEKTAFEEQEKKREEEESKDDPDDSDAEEDNDDAEGNESDDESN…
VIT_14s0060g01290.t01	VvCRT6	MAIRGRNPNPIFLSLALFSLLSIASAKVFFEERFDDGWENKWVKSEWKKDENMAGEWNYTSGKWHGDPNDKGIQTSEDYRFYAISAEYPEFSNKDKTLVFQFTVKHEQKLDCGGGYMKLLSGEVDQKKFGGDTPYSIMFGPDICGYTTKKVHAILTRDGKNHLIKKDVPCETDQLSHVYTFILKPDATYSILIDNVEKQTGSLYSDWDILPPKKIKDPEAKKPEDWDEKEYIPDPEDEKPEGYDDIPKEIPDPDAKKPEDWDDEEDGEWTAPTIANPEYKGPWKPKKIKNPNYKGKWKAPMIDNPEFKDDPEIYVFPDLKYVGIELWQVKSGTLFDNVLICDDPEYAKQLVEETWAKYKDAEKAAFDEAEKKREEEESKEDPVDSDVEDEDDADADAAE…

## Sheet: Maize
Table S1-6 ZmCRT in this study
Gene id	Gene name	Protein Sequences
Zm00001eb084590_P001	ZmCRT1	MGGRALLLLLLVSALVFQIHASDPLLYEPFDEDFEGRWVVSKKDEYQGVWRHAKSDGHEDYGLLVSEKARKYAIIKELDEPVTLKDGTVVLQFEVRLQNGLECGGAYIKYIRPQDAGWDAKEFDNETPYTIMFGPDKCGSTNKVHFILKHKNPKTGKYVEHHLKFPPSVPYDKLSHVYTAILKPDNEVKILVDGEEKKKANFLSADDFEPALIPSKTIPDPDDKKPEDWDERAKIPDPDAVKPDDWDEDAPMEIVDDEATKPEGWLDDEPEEIDDPEAAKPEDWDDEEDGEWEAPKIDNPKCEEAPGCGEWKRPMKQNPAYKGKWHAPMIDNPNYKGIWKPQEIPNPEYFELDKPDFDPIAAIGIEIWTMQDGILFDNILIADDEKVATSILEKTWKPK…
Zm00001eb086450_P001	ZmCRT2	MFGLDKCGSTNKVHFILKHKNPKTGKYVEHHLKFPPFVPYDKLSHVYTAILKPDNEVRILVDGEEKKKANFLSADDFEPPLIPSKTIPDPDDKKLEDWDERAKIPDPDAVKPDDWDERAKIPEHHFVTIQTNTNLSYFMKYKFWLSQ
Zm00001eb096980_P001	ZmCRT3	MVIRRGSSYAVAALLALASVAAVAGEVFFQEKFEDGWESRWVKSEWKKDDNMAGEWNHTSGKWNGDAEDKGIQTSEDYRFYAISAEYPEFSNKDKTLVLQFSVKHEQKLDCGGGYVKLLGGDVDQKKFGGDTTYSIMFGPDICGYSTKKVHTILTKDGKNHLIKKDVPCETDQLTHVYTLIIRPDATYSILIDNEEKQTGSIYEHWDILPPKQIKDPEAKKPEDWDDKEYIPDPEDKKPEGYDDIPKEIPDPDAKKPEDWDDEEDGEWTAPTIPNPEYKGPWKQKKIKNPNYQGKWKAPMIDNPDFKDDPYIYAFDSLKYIGIELWQVKSGTLFDNIIITDDPALAKTFAEETWGKHKEAEKTAFDEAEKKKEEEEAAKGGDDDDDDLEDEADDDKADD…
Zm00001eb292290_P001	ZmCRT4	MGRLRDGRAFLHRALVLSSLLLLASGEIFFEERFDDGWDSRWVKSDWKKSQGQAGTFRHTAGTYSGDPDDKGIQTTGDAKHFAISAKFPQFSNKDRTLVIQYSLKIEQDIECGGAYIKLMSGYLNQKKFGGDTPYSFMFGPDICGDQKKKLHLILSYQGQNYPIKKELKCETDKLTHFYTFILRPDATYSILIDNREREFGSMYTDWDILPPRKIKDVNAKKPKDWDDREYIEDPDQVKPEGYDSIPKEIPDPKDKKPESWDDDDDGTWKPRMIPNPEYKGPWKRKNPNYKGKWKTPWIVNPEFEDDPDLYVLKPLQYVGIEVWQVKAGSVFDNILICDDPDYARHVVDETFAANKEAEKEAFEGAERKRKAREEEEARRAREEGERRRRERDRDRGRD…
Zm00001eb304290_P001	ZmCRT5	MAIRKGSSYAVAALLALASVAAVAGEVFFQEKFEDGWESRWVKSEWKKDENMAGEWNHTSGKWNGDAEDKGIQTSEDYRFYAISAEYPEFSNKDKTLVLQFSVKHEQKLDCGGGYVKLLGGGDVDQKKFGGDTSYSIMFGPDICGYSTKKVHTILTKDGKNHLIKKDVPCETDQLTHVYTLIIRPDATYSILIDNEDKQTGSIYEHWDILPPKKIKDPEAKKPEDWDDEEDGEWTAPTIPNPEYKGPWKQKKIKNPNYQGKWKAPMIDNPDFKDDPYIYAFDSLKYIGIELWQVKSGTLFDNIIITDDPALAKTFAEETWGKHKEAEKAAFDEAEKKKEEEDAAKGGDDEDDDLEDEEDDEKADEDKADSDAEDGKDSDDEKHDEL
Zm00001eb365780_P001	ZmCRT6	MGTGRRGGGGGGVFHRLLALSSLLLLASGEVVFEERFEDGWETRWVESDWKRSEGKAGRFKHTAGRYSADPDDKGIQTTIDARHFAISAKFPEFSNKNRTLVVQYSIKFEQDIECGGGYIKLMSGYVNQKKFSGDTPYSLMFGPDICGTQTKKLHLILSYQGQNYPIKKDLECETDKLTHVYTFILRPDASYSLLVDNRERESGSMYTDWDILPPRKIKDVHAKRPKDWDDREYIEDPDEVKPEGYDSIPKQIPDPKDKKPDTWDEDEDGIWKPRMVSNPAYKGPWKRKRIKNPNYKGKWKTPWIDNPEFEDDPDLYVLKPLKYIGIEVWQVKAGSVFDNILICDDPEYARKVVEETWGANREAEKEAFEEAEKERKAREDREGQKAKDDGGRHRIHRR…
Zm00001eb421600_P001	ZmCRT7	MMGGRALLLLLVSALLVQIRASDPLLYEPFDEDFEGRWIVSKKDEYQGVWKHAKSDGHEDYGLLVSDKARKYAIIKELDEPVTLNDGTVVLQFEVRLQNGLECGGAYIKYIRPQDAGWDAKEFDNETPYTIMFGPDKCGSTNKVHFILKHKNPKTGKYVEHHLKFPPSVPYDKLSHVYTAILKPDNEVRILIDGEEKKKANFLSADDFEPALIPSKTIPDPDDKKPEDWDERAKIPDPDAVKPDDWDEDAPMEIVDEEATKPEGWLDDEPEEIDDPEAAKPEDWDDEEDGEWEAPKIDNPKCEEAPGCGEWKRPMKQNPAYKGKWHAPMIDNPNYKGIWKPQEIPNPEYFELDRPDFDPIAAIGIEIWTMQDGILFDNILIADDEKVATSILEKTWKPK…
