# Supplementary material for: Comprehensive genomic characterization and expression analysis of calreticulin gene family in tomato
Source: Front Plant Sci. 2024 Apr 22;15:1397765. doi: 10.3389/fpls.2024.1397765 (PMC11070585; doi:10.3389/fpls.2024.1397765)
Supplement: Supplementary file 3 [file Table_3.xlsx]

## Sheet: Sheet1
Table S3. Genomic information and identification of CRT genes in cultivativated and wild tomato species
Species	Gene id	Chr	Gene name
S. lycopersicum	Solyc01g100380	1	SlCRT1
S. lycopersicum	Solyc03g118040	3	SlCRT2
S. lycopersicum	Solyc04g048900	4	SlCRT3
S. lycopersicum	Solyc05g056230	5	SlCRT4
S. lycopersicum	Solyc06g068700	6	SlCRT5
S. pimpinellifolium	Spim01g039550	1	SpiCRT1
S. pimpinellifolium	Spim03g035690	3	SpiCRT2
S. pimpinellifolium	Spim04g016970	4	SpiCRT3
S. pimpinellifolium	Spim05g029000	5	SpiCRT4
S. pimpinellifolium	Spim06g021130	6	SpiCRT5
S. pennellii	Sopen01g043900	1	SpCRT1
S. pennellii	Sopen03g036940	3	SpCRT2
S. pennellii	Sopen04g018220	4	SpCRT3
S. pennellii	Sopen05g034620	5	SpCRT4
S. pennellii	Sopen06g025980	6	SpCRT5
S. lycopersicoides	Solyd01g082280	1	SlydCRT1
S. lycopersicoides	Solyd03g079520	3	SlydCRT2
S. lycopersicoides	Solyd04g061510	4	SlydCRT3
S. lycopersicoides	Solyd05g073510	5	SlydCRT4
S. lycopersicoides	Solyd05g073550	5	SlydCRT5
S. lycopersicoides	Solyd06g070350	6	SlydCRT6
