# Supplementary material for: Comprehensive genomic characterization and expression analysis of calreticulin gene family in tomato
Source: Front Plant Sci. 2024 Apr 22;15:1397765. doi: 10.3389/fpls.2024.1397765 (PMC11070585; doi:10.3389/fpls.2024.1397765)
Supplement: Supplementary file 5 [file Table_5.xlsx]

## Sheet: Sheet1
Table S5. Gene duplication, Ks, Ka and Ka/Ks values calculated for paralogous CRTs gene pairs in tomato
Species	Chr	Duplicated gene pairs	Ka	Ks	Ka/Ks	Selective pressure	Duplication Type	Time (Mya)
S.lycopersicum	SlChr3/SlChr6	SlCRT2&SlCRT5	0.102718	0.736494	0.139469	Negative/purifying selection	Segmental	4.64897
S. pennellii	SpChr3/SpChr6	SpCRT2&SpCRT5	0.10408	0.733737	0.141849	Negative/purifying selection	Segmental	4.7283
S.lycopersicoides	SlydChr3/SlydChr6	SlydCRT2&SlydCRT6	0.111764	0.705496	0.158419	Negative/purifying selection	Segmental	5.28063
S.pimpinellifolium	SpiChr3/SpiChr6	SpiCRT2&SpiCRT5	0.107892	0.743272	0.145158	Negative/purifying selection	Segmental	4.8386
