# Supplementary material for: Comprehensive genomic characterization and expression analysis of calreticulin gene family in tomato
Source: Front Plant Sci. 2024 Apr 22;15:1397765. doi: 10.3389/fpls.2024.1397765 (PMC11070585; doi:10.3389/fpls.2024.1397765)
Supplement: Supplementary file 6 [file Table_6.xlsx]

## Sheet: Expression Data 
Table S6. Expression data for CRT family members in different tissues and developmental stages of tomato
Gene ID	Gene Name	Heinz_bud	Heinz_flower	Heinz_leaf	Heinz_root	Heinz_1cm_fruit	Heinz_2cm_fruit	Heinz_3cm_fruit	Heinz_MG	Heinz_B	Heinz_B10
Solyc01g100380	SlCRT1	559.08	245.91	159.15	521.21	840.3	515.84	486.28	430.09	411.04	184.75
Solyc03g118040	SlCRT2	185.96	132.12	97.84	303.17	209.06	260.75	171.47	265.67	285.99	248.19
Solyc04g048900	SlCRT3	17.2	16.14	20.12	68.45	15.83	30.85	33.18	22.43	11.74	3.52
Solyc05g056230	SlCRT4	92.51	92.54	63.64	100.09	157.92	172.32	131.07	167.21	135.51	99.22
Solyc06g068700	SlCRT5	52.54	2.39	0.31	1.09	0.92	0.87	0.34	0.86	0.15	0.06
